# Supplementary material for: Water Kefir Grains—Microbial Biomass Source for Carbonaceous Materials Used as Sulfur-Host Cathode in Li-S Batteries
Source: Materials (Basel). 2022 Dec 12;15(24):8856. doi: 10.3390/ma15248856 (PMC9785453; doi:10.3390/ma15248856)
Supplement: Supplementary file 1 [file materials-15-08856-s001.zip]

Archive with 1 entries (1 files):
- materials-2044445-supplementary.pdf
